# Supplementary material for: Ruthenium-Anchored Carbon Sphere-Customized Sensor for the Selective Amperometric Detection of Melatonin
Source: Biosensors (Basel). 2023 Oct 18;13(10):936. doi: 10.3390/bios13100936 (PMC10605478; doi:10.3390/bios13100936)
Supplement: Supplementary file 1 [file biosensors-13-00936-s001.zip]

Archive with 1 entries (1 files):
- biosensors-2616068-supplementary.pdf
